# Supplementary material for: The impact of the French soda tax on prices and purchases. An ex post evaluation
Source: PLoS One. 2019 Oct 11;14(10):e0223196. doi: 10.1371/journal.pone.0223196 (PMC6788734; doi:10.1371/journal.pone.0223196)
Supplement: S1 Syntax — The code contains the Stata commands to read the raw Italian and French data, and harmonize variables for subsequent analysis. (DO) [file pone.0223196.s005.do]

* French data
cd "E:\OneDrive - Alma Mater Studiorum Università di Bologna\Sara-Mario\French Soda Tax\SUBMISSION PLOS-ONE_2019\Revision_June 2019\Stata\DATASET FOR REVISION"
use "E:\OneDrive - Alma Mater Studiorum Università di Bologna\Sara-Mario\French Soda Tax\ATLANTA_gen 2019\DATA\quarterly dataBIS.dta", clear
keep if france==1
keep region france ID Water_qPC soda_qPC juice_qPC quart_fe year 

label variable soda_qPC "Quantità procapite mensile"
label variable Water_qPC "Quantità procapite mensile"
label variable juice_qPC "Quantità procapite mensile"
rename ID id
replace year=year-2000

save Fra1112, replace

*Qui prepara i prezzi per l'Istat
use "E:\OneDrive - Alma Mater Studiorum Università di Bologna\Sara-Mario\French Soda Tax\ATLANTA_gen 2019\DATA\Region_week.dta", clear
keep if france==0
keep soda_p juice_p Water_p year region week
merge m:1 year week using "E:\OneDrive - Alma Mater Studiorum Università di Bologna\Sara-Mario\French Soda Tax\SUBMISSION PLOS-ONE_2019\Revision_June 2019\Stata\DATASET FOR REVISION\Period_Week_GfK.dta"
keep soda_p juice_p Water_p year region week mese
gen regione=7 if region==1 /* Liguria */
replace regione=1 if region==2 /* Piemonte */
collapse (mean) soda_p juice_p Water_p, by(regione year mese)
save "E:\OneDrive - Alma Mater Studiorum Università di Bologna\Sara-Mario\French Soda Tax\SUBMISSION PLOS-ONE_2019\Revision_June 2019\Stata\DATASET FOR REVISION\PricesISTAT", replace

cd "E:\OneDrive - Alma Mater Studiorum Università di Bologna\Sara-Mario\French Soda Tax\ATLANTA_gen 2019\ISTAT\INDAGINE ISTAT- preparazione"

use Master1112, clear
label variable mese "Mese 1/12"
gen month=mese
replace month=mese+12 if anno==2012
label variable month "Mese 1/24"
gen year=anno-2000


/*
tab month mese anno
set more off
*/ 

label variable nc "HH size"
label variable anno "Anno"

gen quart_fe=1 if month<=3
replace quart_fe=2 if month>=4 & month<=6
replace quart_fe=3 if month>=7 & month<=9
replace quart_fe=4 if month>=10 & month<=12
replace quart_fe=5 if month>=13 & month<=15
replace quart_fe=6 if month>=16 & month<18
replace quart_fe=7 if month>=19 & month<=21
replace quart_fe=8 if month>=22 & month<=24
label variable quart_fe "Quarter 1/8"

sort regione month

* Tengo solo regione 7 e regione 1, e consumatori di bevande
keep if regione==1 | regione==7
merge m:1 regione year mese using "E:\OneDrive - Alma Mater Studiorum Università di Bologna\Sara-Mario\French Soda Tax\SUBMISSION PLOS-ONE_2019\Revision_June 2019\Stata\DATASET FOR REVISION\PricesISTAT"

*gen bevande=acqua+chinotti+succhi
*keep if bevande>0

label variable soda_p "Prezzo al l soda da GfK"
label variable juice_p "Prezzo al l succhi da GfK"
label variable Water_p "Prezzo al l acqua da GfK"

save "E:\OneDrive - Alma Mater Studiorum Università di Bologna\Sara-Mario\French Soda Tax\SUBMISSION PLOS-ONE_2019\Revision_June 2019\Stata\DATASET FOR REVISION\ISTAT1112.dta", replace

*Creo le quantità
gen Water_qPC=(acqua/nc)/Water_p
gen soda_qPC=(chinotti/nc)/soda_p
gen juice_qPC=(succhi/nc)/juice_p

label variable Water_qPC "Quantità procapite, mensile"
label variable soda_qPC "Quantità procapite, mensile"
label variable juice_qPC "Quantità procapite, mensile"

label variable quart_fe "Quarterly effects 1/8"
save, replace

keep id regione year quart_fe Water_qPC soda_qPC juice_qPC
rename regione region
*Trasformo le quantità mensili in quantità settimanali
replace soda_qPC=soda_qPC*12/52
replace Water_qPC=Water_qPC*12/52
replace juice_qPC=juice_qPC*12/52

gen france=0

*Unisco la Francia
append using "E:\OneDrive - Alma Mater Studiorum Università di Bologna\Sara-Mario\French Soda Tax\SUBMISSION PLOS-ONE_2019\Revision_June 2019\Stata\DATASET FOR REVISION\Fra1112.dta"

gen quart_se=quart_fe
replace quart_se=quart_fe-4 if quart_fe>4
gen francepost=(france==1 & year==12)
gen trendfrance=quart_fe*france

save "E:\OneDrive - Alma Mater Studiorum Università di Bologna\Sara-Mario\French Soda Tax\SUBMISSION PLOS-ONE_2019\Revision_June 2019\Stata\DATASET FOR REVISION\CompletoIstatFra.dta", replace

*Stime
cd "E:\OneDrive - Alma Mater Studiorum Università di Bologna\Sara-Mario\French Soda Tax\SUBMISSION PLOS-ONE_2019\Revision_June 2019\Stata\MARIO - OUTPUT FOR REVISION"
use "E:\OneDrive - Alma Mater Studiorum Università di Bologna\Sara-Mario\French Soda Tax\SUBMISSION PLOS-ONE_2019\Revision_June 2019\Stata\DATASET FOR REVISION\CompletoIstatFra.dta", clear

global varlist soda juice Water
foreach x in $varlist {
 reg `x'_qPC francepost quart_fe trendfrance i.quart_se i.region, cluster(region)
 outreg2 using Q_ISTAT.xls, sideway excel ///
 stats(coef se)  dec(3) nodepvar keep(francepost trendfrance) append ///
 cttop("ISTAT") title ("Modello Main") nocons
 }
 
 *Heavy consumers
 
 ****** Household-quarterly ISTAT (Heavy Consumers)
set more off

cd "E:\OneDrive - Alma Mater Studiorum Università di Bologna\Sara-Mario\French Soda Tax\SUBMISSION PLOS-ONE_2019\Revision_June 2019\Stata\DATASET FOR REVISION"
use "E:\OneDrive - Alma Mater Studiorum Università di Bologna\Sara-Mario\French Soda Tax\SUBMISSION PLOS-ONE_2019\Revision_June 2019\Stata\DATASET FOR REVISION\CompletoIstatFra.dta", clear

*Heavy consumers
drop if year==12 

global varlist soda juice Water
foreach x in $varlist {
sum `x'_qPC if france==1, detail
scalar q3fra_`x'=r(p75)

gen HC_`x'=0
replace HC_`x'=1 if `x'_qPC>=q3fra_`x' & france==1 
}
keep if quart_fe==1
save "HC_Istat_FRA", replace

use CompletoIstatFra, clear
merge m:1 france id using HC_Istat_FRA, gen(merge)

global varlist soda juice Water
foreach x in $varlist {
sum `x'_qPC if france==0 & year==11, detail
scalar q3ita_`x'=r(p75)
replace HC_`x'=1 if `x'_qPC>=q3ita_`x' & france==0 
replace HC_`x'=0 if `x'_qPC<q3ita_`x' & france==0
}

save "completoHC", replace

 
 
