# Supplementary material for: The impact of the French soda tax on prices and purchases. An ex post evaluation
Source: PLoS One. 2019 Oct 11;14(10):e0223196. doi: 10.1371/journal.pone.0223196 (PMC6788734; doi:10.1371/journal.pone.0223196)
Supplement: S2 Syntax — The code contains the Stata commands to generate the estimates reported in Tables 3, 4, 5, 6, 7, 8 and 9, Fig 1 and S1 Fig. (DO) [file pone.0223196.s006.do]

/*==========================================================
|	   IMPACT ON PRICES (TABLE 5, Equation 1)               |
============================================================*/

****** Weekly Regional Prices 2011-12 (column 1)


set more off
use Region_week_DEFL.dta, clear
foreach x in $varlist {
 reg lnP_`x' francepost trend_week trendfrance i.quart_se i.region, cluster(region)
 outreg2 using "OUTPUT\P_WRP1112.xls", sideway excel ///
 stats(coef se)  dec(3) nodepvar keep(francepost trendfrance) append ///
 cttop("REGION WEEK PRICE") title ("PRICES:Equation 1") nocons
 }

****** Consumer Price Index 2007-16 (column 2)

set more off
use DATA\Stata_IPC_Defl, clear

global varlist soda juice water  

scalar startyear=2007
scalar endyear=2016
foreach x in $varlist {
 reg lnP_`x' francepost trend_month trendfrance i.quart_se country if (year>=startyear & year<=endyear)
 outreg2 using "OUTPUT\CPI0716.xls" , sideway  excel ///
 stats(coef se) dec(3) nodepvar keep(francepost trendfrance) nocons  /// 
 append cttop("CPI") cttop("2007-2016") 
 }
*

****** Consumer Price Index 2011-12 (column 3)

scalar startyear=2011
scalar endyear=2012
foreach x in $varlist {
 reg lnP_`x' francepost trend_month trendfrance i.quart_se country if (year>=startyear & year<=endyear)
 outreg2 using "OUTPUT\CPI1112.xls", sideway excel ///
 stats(coef se) dec(3) nodepvar keep(francepost trendfrance) nocons  /// 
 append cttop("CPI") cttop("2011-2012") 
 }
*

/*==========================================================
|  IMPACT ON PURCHASED QUANTITIES (TABLE 6, Equation 1)     |
============================================================*/

****** Household-quarterly QUANTITY (full sample, French and Italian HSP data)
set more off

use HSP.dta, clear

global varlist soda Regular_SD Diet juice Pure_Juice Non_Pure_Juice Water Coke 
foreach x in $varlist {
 xtreg `x'_qPC francepost trend_quart trendfrance i.quart_se, fe vce(cluster ID)
 outreg2 using "Q_HSP.xls", sideway excel /// 
 stats(coef se) dec(3) nodepvar keep(francepost trendfrance) append ///
 cttop("per capita Q") cttop("Full sample") ///
 nocons 
 }
*

 ****** Household-quarterly QUANTITY (full sample, French HSP and Italian HES)
use CompletoIstatFra.dta, clear

global varlist soda juice Water
foreach x in $varlist {
 reg `x'_qPC francepost quart_fe trendfrance i.quart_se i.region, cluster(region)
 outreg2 using Q_ISTAT.xls, sideway excel ///
 stats(coef se)  dec(3) nodepvar keep(francepost trendfrance) append ///
 cttop("ISTAT") title ("Modello Main") nocons
 }
 
/*==========================================================
|  IMPACT ON PURCHASED QUANTITIES, HEAVY CONSUMERS (TABLE 7) |
============================================================*/


 ****** Household-quarterly  (Heavy Consumers, French and Italian HSP data)

use HSP.dta, clear
merge m:1 ID using "DATASET FOR REVISION\HC_soda.dta"
drop _merge
keep if HC==1

xtreg soda_qPC francepost trend_quart trendfrance i.quart_se, fe vce(cluster ID)
outreg2 using "Q_HSP_HC.xls", sideway excel /// 
 stats(coef se) dec(3) nodepvar keep(francepost trendfrance) append ///
 cttop("per capita Q")  ///
 nocons 

 
 ****** Household-quarterly ISTAT (Heavy Consumers)
set more off

use CompletoIstatFra.dta, clear

*Heavy consumers
drop if year==12 

global varlist soda juice Water
foreach x in $varlist {
sum `x'_qPC if france==1, detail
scalar q3fra_`x'=r(p75)

gen HC_`x'=0
replace HC_`x'=1 if `x'_qPC>=q3fra_`x' & france==1 
}
keep if quart_fe==1
save HC_Istat_FRA, replace

use CompletoIstatFra, clear
merge m:1 france id using HC_Istat_FRA, gen(merge)

global varlist soda juice Water
foreach x in $varlist {
sum `x'_qPC if france==0 & year==11, detail
scalar q3ita_`x'=r(p75)
replace HC_`x'=1 if `x'_qPC>=q3ita_`x' & france==0 
replace HC_`x'=0 if `x'_qPC<q3ita_`x' & france==0
}

save completoHC, replace
use CompletoHC.dta, clear

global varlist soda juice Water
foreach x in $varlist {
 reg `x'_qPC francepost quart_fe trendfrance i.quart_se i.region if HC_`x'==1, cluster(region)
 outreg2 using Q_ISTAT_HC.xls, sideway excel ///
 stats(coef se)  dec(3) nodepvar keep(francepost trendfrance) append ///
 cttop("ISTAT") title ("French HSP + Italian HES") nocons
 }

 
/*==========================================================
|	   IMPACT ON PRICES DD (TABLE 8, Equation 2)            |
============================================================*/

****** Weekly Regional Prices 2011-12 (column 1)

set more off
use DATA\Region_week_DEFL.dta, clear

global varlist SW RW DW JW PW NW CW 
foreach x in $varlist {
 reg lnP_`x' i.quart_se post i.region  if france==1
 outreg2 using "DOUBLE_WP.xls", sideway excel stats(coef se) ///
dec(3) nodepvar keep(post) cttop("REGION WEEK PRICE") cttop("2011-2012") ///
nocons
}
*


****** Consumer Price Index 2007-16 (column 2)

set more off
use DATA\Stata_IPC_Defl, clear

gen lnP_SW=lnP_soda-lnP_water
gen lnP_JW=lnP_juice-lnP_water

global varlist SW JW
scalar startyear=2007
scalar endyear=2016
foreach x in $varlist {
 reg lnP_`x'  i.quart_se post i.region if (year>=startyear & year<=endyear & country==1)
 outreg2 using "DOUBLE_CPI0716.xls", nodepvar dec(3) sideway /// 
excel nocon keep(post) cttop("CPI") cttop("2007-2016")
}


****** Consumer Price Index 2011-12 (column 3)
scalar startyear=2011
scalar endyear=2012
foreach x in $varlist {
 reg lnP_`x'  i.quart_se post i.region if (year>=startyear & year<=endyear & country==1)
 outreg2 using "DOUBLE_CPI1112.xls", nodepvar dec(3) sideway /// 
excel nocon keep(post) cttop("CPI") cttop("2011-2012")
}

/*==========================================================
|  IMPACT ON PURCHASED QUANTITIES DD (TABLE 9, Equation 2)  |
============================================================*/

****** Household-quarterly QUANTITY (full sample, French HSP data)
set more off

use HSP.dta, clear

replace SW_qPC=soda_qPC-2*Water_qPC
replace RW_qPC=Regular_SD_qPC-Water_qPC
replace DW_qPC=Diet_qPC-Water_qPC
replace JW_qPC=juice_qPC-2*Water_qPC
replace PW_qPC=Pure_Juice_qPC-Water_qPC
replace NW_qPC=Non_Pure_Juice_qPC-Water_qPC

set more off 
global varlist SW RW DW JW  PW NW 
foreach x in $varlist {
 xtreg `x'_qPC 	i.quart_se post, vce(cluster ID),if france==1
outreg2 using DOUBLE_q.xls, sideway excel stats(coef se) ///
dec(3) nodepvar keep(post) append cttop("Full sample") nocons
 }
*

 ****** Household-quarterly QUANTITY (Heavy consumers, French HSP)
use HSP.dta, clear
merge m:1 ID using "DATASET FOR REVISION\HC_soda.dta"
drop _merge
keep if HC==1

global varlist SW RW DW JW  PW NW  

*Stimo il modello
foreach x in $varlist {
 xtreg `x'_qPC i.quart_se post, vce(cluster ID), if france==1
 outreg2 using DOUBLE_q_HC.xls", sideway excel /// 
 stats(coef se) dec(3) nodepvar keep(post) append ///
 cttop("Heavy Consumers")   ///
 nocons 
 }

/*==============================================================================
		Differential fixed time effects in real Consumer Price Indices
		(FIGURE 2) 
==============================================================================*/

*CPI - Equation 3

set more off

use DATA\Stata_IPC_Defl, clear

tab quart_fe, gen(quart_fe)
forvalues i=1/40 {
gen inter`i'=quart_fe`i'*france
}

xtset  country trend_month

global varlist soda juice water  
scalar startyear=2007
scalar endyear=2016
foreach x in $varlist {
reg lnP_`x' quart_fe ib20.quart_fe inter1-inter19 inter21-inter40 i.country if (year>=startyear & year<=endyear), nocon
 outreg2 using "OUTPUT\CPI_FTE",  excel /// 
 stats(coef se) dec(3) nodepvar  append ///
 cttop("2007-2016") nocon
}
*

*CPI - Equation 4 (Double difference)

set more off
use DATA\Stata_IPC_Defl, clear
 
gen lnP_SW=lnP_soda-lnP_water
gen lnP_JW=lnP_juice-lnP_water

 global varlist SW JW
scalar startyear=2007
scalar endyear=2016

reg lnP_SW ib20.quart_fe if (year>=startyear & year<=endyear & country==1)
outreg2 using "OUTPUT\CPI_FTEDOUBLE.xls", nodepvar dec(3) sideway /// 
excel nocon cttop("CPI") cttop("2007-2016")

reg lnP_JW  ib20.quart_fe if (year>=startyear & year<=endyear & country==1)
outreg2 using "OUTPUT\CPI_FTEDOUBLE.xls", nodepvar dec(3) sideway /// 
excel nocon cttop("CPI") cttop("2007-2016")


/*==============================================================================
		Differential fixed time effects in weekly Regional Prices
		(FIGURE S1 - Supplemental Material) 
==============================================================================*/


*WRP - Equation 3

set more off

use DATA\Region_week_DEFL.dta, clear


tab quart_fe
tab quart_fe, gen(quart_fe)
forvalues i=1/8 {
gen inter`i'=quart_fe`i'*france
label variable inter`i' "Interaction: quart_fe_i*country"
}
*

global varlist soda Regular_SD Diet juice Pure_Juice Non_Pure_Juice Water Coke 

foreach x in $varlist {
 reg lnP_`x' quart_fe ib4.quart_fe inter1-inter3 inter5-inter8 i.region, cluster(region) nocon
  outreg2 using "P_WRP_FTE.xls",  excel /// 
 stats(coef se) dec(3) nodepvar  append ///
 cttop("home scan prices") nocon
 }
*

*WRP - Equation 4

set more off
use DATA\Region_week_DEFL.dta, clear

global varlist SW RW DW JW  PW NW CW 

reg lnP_SW ib4.quart_fe i.region if france==1, vce(cluster region)
outreg2 using "P_WRP_FTEDOUBLE.xls", sideway excel stats(coef se) ///
dec(3) nodepvar cttop("REGION WEEK PRICE") cttop("2011-2012") ///
nocons

reg lnP_RW  		 ib4.quart_fe i.region  if france==1, vce(cluster region)
outreg2 using "P_WRP_FTEDOUBLE.xls", sideway excel stats(coef se) ///
dec(3) nodepvar cttop("REGION WEEK PRICE") cttop("2011-2012") ///
nocons

reg lnP_DW 			 ib4.quart_fe i.region  if france==1, vce(cluster region)
outreg2 using "P_WRP_FTEDOUBLE.xls", sideway excel stats(coef se) ///
dec(3) nodepvar cttop("REGION WEEK PRICE") cttop("2011-2012") ///
nocons

reg lnP_JW 	 ib4.quart_fe i.region  if france==1, vce(cluster region)
outreg2 using "P_WRP_FTEDOUBLE.xls", sideway excel stats(coef se) ///
dec(3) nodepvar cttop("REGION WEEK PRICE") cttop("2011-2012") ///
nocons

reg lnP_PW 	 ib4.quart_fe i.region  if france==1, vce(cluster region)
outreg2 using "P_WRP_FTEDOUBLE.xls", sideway excel stats(coef se) ///
dec(3) nodepvar cttop("REGION WEEK PRICE") cttop("2011-2012") ///
nocons

reg lnP_NW 	 ib4.quart_fe i.region  if france==1, vce(cluster region)
outreg2 using "P_WRP_FTEDOUBLE.xls", sideway excel stats(coef se) ///
dec(3) nodepvar cttop("REGION WEEK PRICE") cttop("2011-2012") ///
nocons

reg lnP_CW 	 ib4.quart_fe i.region  if france==1, vce(cluster region)
outreg2 using "P_WRP_FTEDOUBLE.xls", sideway excel stats(coef se) ///
dec(3) nodepvar cttop("REGION WEEK PRICE") cttop("2011-2012") ///
nocons
